# Supplementary material for: Agreement of Three Posturographic Force Plates in the Assessment of Postural Stability
Source: Int J Environ Res Public Health. 2020 May 4;17(9):3188. doi: 10.3390/ijerph17093188 (PMC7246617; doi:10.3390/ijerph17093188)
Supplement: Supplementary file 1 [file ijerph-17-03188-s001.zip]

Archive with 3 entries (3 files):
- Figure S1.  Bland-Altman Plots for AccuGait vs Alfa.pdf
- Figure S2.  Bland-Altman Plots for AccuGait vs CQStab2P.pdf
- Figure S3.  Bland-Altman Plots for Alfa vs CQStab2P.pdf
